# Supplementary material for: Competition Between Butyrate Fermenters and Chain-Elongating Bacteria Limits the Efficiency of Medium-Chain Carboxylate Production
Source: Front Microbiol. 2020 Mar 6;11:336. doi: 10.3389/fmicb.2020.00336 (PMC7067704; doi:10.3389/fmicb.2020.00336)
Supplement: Supplementary file 2 [file Data_Sheet_2.xlsx]

## Sheet: Instruction
Supplementary Material B.
This Supplementary Material contains the datasets generated for the study
Competition between Butyrate Fermenters and Chain-elongating Bacteria Limits the Efficiency of Medium-chain Carboxylate Production
Bin Liu, Sabine Kleinsteuber, Florian Centler, Hauke Harms, Heike Sträuber*
Department of Environmental Microbiology, Helmholtz Centre for Environmental Research – UFZ, Leipzig, Germany
* Correspondence: Corresponding Author heike.straeuber@ufz.de
Content:
Worksheet name	Description
Gas	Time-resolved results of daily gas production and gas composition of the bioreactor
Carboxylates&alcohols	Time-resolved results of concentrations of all measured carboxylates and alcohols of the bioreactor
Biomass	Results of OD600 measurements, measurements of cell dry mass concentrations and the calculated correlation coefficients
ASV table	ASV table of the 16S rRNA gene amplicon sequencing

## Sheet: Gas
Time (d)	Gas (mL/d)	O2 (%)	CO2 (%)	H2 (%)	N2 (%)
1	0
2	550.595
3	977.207
4	703.051	0.592085	58.8085	34.4472	6.15215
5	755.316
6	982.494
7	701.47	0.401277	64.5037	31.0698	4.02528
8	386.87
9	402.887	1.13212	60.8475	31.854	6.16638
10	453.906
11	562.134
12	740.123
13	732.162
14	700.969
15	401.672	0.724028	60.2875	35.5437	3.44475
16	266.992
17	188.968	2.5193	51.7617	33.4676	12.2514
18	212.089
19	305.609
20	369.934
21	418.739	1.3692	58.968	32.8437	6.81915
22	513.053
23	475.237	1.33772	63.2166	29.2736	6.17202
24	415.696
25	514.242
26	593.912
27	605.748
28	586.112	2.02396	55.4581	32.7609	9.75705
29	654.484
30	717.086
31	920.606	0.797497	60.3689	33.1618	5.67183
32	684.785
33	427.652
34	620.627
35	615.303
36	588.879	0.623769	59.8172	33.3732	6.18582
37	641.457
38	595.248
39	661.019	1.04943	58.8809	34.731	5.33875
40	648.372
41	594.768
42	594.496
43	624.123	1.16357	58.3527	33.3544	7.1293
44	605.955
45	596.422
46	580.598	1.04817	59.2708	33.6751	6.00591
47	569.598
48	525.617
49	562.058
50	671.912	0.508338	60.8656	34.5939	4.03218
51	662.011
52	688.414
53	635.946	0.379444	62.897	32.732	3.99148
54	583.69
55	523.218
56	602.172	0.4031	61.7344	33.5241	4.33843
57	600.068
58	637.23
59	681.726
60	625.473	0.352791	61.4335	33.0261	5.18756
61	457.607
62	502.763
63	521.381
64	649.361	0.495128	63.0242	34.4882	1.99252
65	727.819
66	585.45
67	532.146	0.497281	63.7777	33.3539	2.3711
68	585.368
69	580.601
70	593.796
71	614.938	0.60358	63.1603	33.8697	2.36644
72	587.769
73	575.209
74	566.624	1.16334	60.0208	34.4461	4.36983
75	554.46
76	544.258
77	539.139
78	531.668	0.647591	62.393	34.7635	2.19594
79	519.87
80	527.116
81	544.94	0.45159	62.5225	35.2167	1.80922
82	527.425
83	515.785
84	523.553
85	530.269	0.43168	61.7083	35.9637	1.89633
86	516.883
87	481.688
88	481.489	1.27335	59.2657	33.4462	6.01472
89	442.385
90	406.378
91	375.549
92	354.99	0.420837	60.3175	37.6349	1.62672
93	391.564
94	538.559
95	676.458	0.37543	61.8158	36.2312	1.57761
96	658.26
97	650.715
98	568.879
99	546.064	1.01209	59.9879	36.3276	2.67246
100	495.064
101	557.458
102	497.671	1.38796	57.6852	36.4921	4.43473
103	490.112
104	488.342
105	474.889
106	474.434	3.24169	50.5459	37.6716	8.5408
107	494.533
108	495.991
109	469.149	1.2689	61.7186	33.3815	3.63096
110	461.194
111	487.945
112	393.838
113	360.184	1.12219	65.5533	29.3771	3.94743
114	389.702
115	370.965
116	402.17	0.266812	68.0891	22.0777	9.56637
117	389.917
118	398.492
119	391.789
120	466.312	0.414251	65.7272	27.2128	6.64573
121	478.551
122	482.599
123	495.081	0.312979	63.9268	30.1969	5.56329
124	525.499
125	523.223
126	547.047
127	552.256	0.51961	60.4867	33.7347	5.25898
128	571.776
129	579.993
130	575.164	0.399325	59.5608	36.2395	3.80042
131	582.998
132	597.051
133	608.837
134	621.606	0.274626	60.527	36.2505	2.94789
135	594.902
136	565.22
137	538.096	0.277318	60.8306	35.2776	3.61454
138	486.383
139	424.856
140	365.608
141	323.873	0.466147	67.4839	25.3885	6.66149
142	315.95
143	311.29
144	327.94	0.489271	68.9221	23.6591	6.92952
145	354.343
146	385.284
147	422.965
148	496.694	0.26973	68.6627	25.948	5.11956
149	515.645

## Sheet: Carboxylates&alcohols
Time (d)	Acetate (mg/L)	i-Butyrate (mg/L)	n-Butyrate (mg/L)	i-Valerate (mg/L)	n-Valerate (mg/L)	i-Caproate (mg/L)	n-Caproate (mg/L)	n-Heptanoate (mg/L)	n-Caprylate (mg/L)	n-Nonanoate (mg/L)	n-Decanoate (mg/L)	Lactate (mg/L)	Phenylacetate (mg/L)	Phenylpropionate (mg/L)	Ethanol (mg/L)	2-Butanol (mg/L)	1-Propanol (mg/L)	1-Butanol (mg/L)
0	1176.23	0	73.6357	0.19697	9.92462	0	7.47777	0.381646	0.34321	0	0	1667.98	9.44514	0	132.898	2.0914	122.527	1.59133
1	7957.35	22.456	4202.87	58.3068	118.149	0.596553	5919.1	56.4347	786.444	1.45907	1.27707	5894.74	41.4607	59.172	1250.12	29.9281	38.6555	8.00384
2	8168.38	22.9914	5005.72	58.1601	143.122	1.22758	7831.08	64.1629	967.016	1.8954	1.40939	1524.54	34.4909	54.9486	1283.54	39.0024	42.5806	5.82783
3	6945.25	17.993	4161.68	46.599	123.754	0.931489	7336.17	55.507	867.26	1.682	1.01198	4617.43	25.3752	50.3475	1100.8	46.4139	33.506	5.56051
4	7005.23	16.0161	3970.58	40.5333	116.608	1.06333	7623.92	53.839	912.899	1.86089	1.18726	8325.54	23.6074	40.3603	923.257	41.9815	30.8778	3.72407
5
6
7	6041.99	9.73781	3267.43	25.3183	79.0095	0.753454	7634.9	43.6613	957.281	1.98608	1.36012	1283.87	11.2362	75.0399	608.366	35.3782	21.4496	2.93323
8	5373.5	7	2833.8	19.5	60.3	0	6537.2	35.2	0	0	0	3042.3	0	0	540.4	31.7	19.1	5.6
9	4414.39	5.94146	2359.51	15.7126	49.5814	0.327459	5794.35	30.9253	770.173	3.30973	1.19892	4546.19	0	62.2188	442.026	23.685	14.9996	1.77907
10	3782.32	4.50173	1932.54	11.986	36.3196	0	4921.88	25.5847	700.164	2.88103	1.34897	4215.84	0	50.7883	342.702	17.9715	11.9976	3.34879
11	3186.75	3.21766	1571.86	8.57237	25.2603	0.450104	4174.45	20.6233	644.36	1.19693	1.35311	4839.19	0	33.8838	278.286	15.1035	9.48899	1.50141
12
13
14	2173.61	1.12186	1194.72	4.3107	10.5013	0.137188	3883.86	14.588	834.232	2.13912	2.64948	4217.98	0	23.4522	134.452	6.53945	1.45236	0
15	1868.88	0.908113	1058.47	3.3498	8.22517	0	3685.96	12.7715	834.931	1.22151	2.45253	3954.79	0	22.115	112.297	5.56871	0	0
16	2171.23	0.646892	1018.94	2.42561	7.32334	0	3542.19	11.6982	843.291	1.2191	2.74768	3135.95	0	21.0093	112.496	5.49287	1.31904	0
17	2307.45	0.352984	1102.27	2.45947	6.55952	0	3418.34	10.9666	848.049	1.19695	3.03806	2590.13	0	21.643	107.703	4.373	1.22379	0.565252
18	2252.77	0.271459	1265.82	2.26684	6.17998	0	3181.57	9.77909	811.878	1.14984	2.91721	1906.31	0	20.3822	100.135	4.23325	0	0.302567
19
20
21	1786.92	0.242859	2800.58	1.58493	8.37769	0	2597.28	7.04285	732.311	0.986271	2.75708	670.081	0	28.7268	76.5371	2.00609	0.143132	3.3189
22	1763.08	0.193668	2991.46	1.72404	10.1774	0	2724.86	7.16194	774.761	0.932247	2.66855	664.711	0	34.8799	86.7305	1.4028	2.81621	6.33928
23	1714.03	0	3098.4	2.48995	11.9611	0	2930.94	6.80268	861.406	0.972914	2.66364	474.952	0	43.4566	60.9019	1.71397	0	12.1237
24	1588.6	0	3281.1	2.1	12.9	0	2898.4	6.8	933.8	0.9	2.7	763.1	0	43.2	60.7	0.9	0	19.2
25	1287.81	0	3804.34	2.07523	13.3194	0	2622.09	6.62905	933.463	0.906409	2.81072	1098.37	0	44.3906	58.2259	0	0	24.5665
26
27
28	561.864	0	4266.25	0.947267	12.5107	0	1669.64	4.44889	594.955	0.516218	1.68943	3322.83	0	28.275	48.4419	0	4.15705	24.3013
29
30
31	340.072	0	2586.99	0	7.60876	0	1392.5	3.2022	330.879	0.476945	1.02181	1322.19	0	14.0978	0	0	0	18.3978
32
33
34
35
36	955.358	0	4648.72	2.52045	21.2945	0	3855.65	8.23787	790.033	0.533255	2.51871	1022.34	33.099	29.6035	31.9879	0.0262903	2.22928	48.3203
37
38
39	849.115	0	3151.35	1.28781	15.8911	0	3162.51	5.40445	594.492	0.432012	1.61258	957.723	0	18.4523	46.145	0.03163	0	38.6231
40
41
42
43	897.225	0	3791.64	1.9781	17.1998	0	3773.42	6.07144	798.084	0.464921	2.14958	1350.7	2.81774	15.0889	73.3258	2.11065	1.13172	36.1688
44
45
46	914.449	0	4147.2	1.9791	17.364	0	4064.3	5.96592	903.453	0.526867	2.34672	1001.82	0	0	109.689	0	7.59728	35.8213
47
48
49
50	920.94	0	3587.12	1.07996	12.9101	0.16131	3180.37	4.44933	684.342	0.341715	0.930913	1297.15	9.1121	0	111.257	0	4.07592	28.0698
51
52
53	1064.1	0	3583	1.32197	13.8088	0	3888.55	4.44775	739.7	0.4	1.5	731.072	10.9883	0	120.448	0	3.59403	26.567
54
55
56
57	952.823	0	4057.34	1.58622	13.9608	0	3736	4.15234	756.77	0.282806	1.02723	973.053	0	0	114.841	0	6.02017	24.0686
58
59
60	886.784	0	4555.36	1.5691	14.8569	0	3641.89	3.8328	685.939	0.46971	1.63132	782.514	0	0	109.818	0	3.68026	24.0245
61
62
63
64	1106.1	0	3914.35	1.97659	12.218	0	3780.85	4.37044	769.825	0.307122	1.35031	1036.65	0	0	98.7963	0	8.03968	24.6151
65
66
67	730.768	0	5140.3	1.56481	13.9259	0	3160.1	3.8433	673.718	0.161455	1.03635	725.295	0	0	67.214	0	7.2264	32.8167
68
69
70
71	823.879	0.0654501	5729.56	2.86712	17.5091	0	3044.4	3.93756	603.419	0.242715	1.35814	416.489	21.0577	12.2874	69.0381	0	3.63177	40.0817
72
73
74	826.619	0	6375.95	3.08107	20.275	0.393198	2482.3	4.22881	529.207	0.369142	1.5868	410.268	0	5.8015	36.85	0	6.34249	45.6803
75
76
77
78	991.564	0.420146	6908.19	4.1647	22.5599	0	1911.43	4.26045	413.812	0.28433	1.91444	306.105	8.75592	0	40.6	0	5.70118	55.5405
79
80
81	1034.6	1.31583	7330.7	4.40059	22.9159	0.110099	1695.53	4.56751	354.783	0.215433	2.0572	354.8	13.0972	23.5226	44.7333	0	13.9629	61.0295
82
83
84
85	994.441	0.692794	7178.54	4.3448	20.2653	0	1601.69	4.88967	303.032	0.207884	1.99541	703.027	30.5828	29.6866	35.4	0	14.3087	69.1863
86
87
88	1112.71	0.316909	6948.85	3.67202	18.9961	0	1612.03	4.52472	276.834	0.252845	1.82337	922.279	16.5653	14.0539	31.0523	0	6.98006	67.0596
89
90
91
92	1757.2	0	5619.24	3.00577	20.0099	0	1974.16	6.34512	290.656	0.161668	2.01171	2275.2	21.8966	28.5325	34.5328	0	4.58864	62.9833
93
94
95	2074.99	0.88832	4706.38	2.50178	34.9622	0	2649.66	13.2885	373.608	0.147427	2.13125	1692.62	43.093	34.7091	37.1354	0	4.7763	48.2963
96
97
98
99	1227.87	4.11341	6261.72	2.06281	70.1355	0	2234.14	16.4806	333.67	0.210294	2.43868	419.85	15.0272	16.8112	29.0477	0	2.61963	38.5163
100
101
102	1098.42	6.93309	6228.26	1.99512	80.2381	0	1767.69	15.972	250.934	0.211012	2.14441	381.465	11.652	25.0877	1.39739	0.204906	3.60661	36.5649
103
104
105
106	1348.55	8.49307	6318.82	4.12779	92.2252	0	1603.36	17.852	190.778	0.27191	1.10955	765.533	0	15.3483	0	1.3153	0	41.3037
107
108
109	1467.39	9.37541	6558.17	4.6608	96.1856	0	1624.48	19.904	192.34	0.291793	1.18066	848.111	2.27689	16.0243	0	1.48422	0	41.1567
110
111
112
113	1384.61	8.97535	5924.88	3.72886	86.5256	0	1514.43	20.5013	190.477	0.333721	1.27487	583.925	12.0021	16.5884	0	1.60471	2.18325	39.4707
114
115
116	1518.52	8.73582	6117.79	4.39276	91.0537	0	1551.71	20.621	192.844	0.353693	1.18536	643.737	9.39061	0	1.56652	1.67551	0	37.3728
117
118
119
120	1267.34	7.99556	5876.27	3.86187	87.0708	0.197733	1498.85	20.4572	192.684	0.439041	1.05085	788.399	6.40331	16.8543	0	1.72668	3.39687	40.7997
121
122
123	1260.41	8.27886	6396.75	4.90935	95.3148	0	1655.87	22.6429	219.467	0.708429	1.11333	967.407	11.56	17.2985	85.1173	9.92576	0	46.6737
124
125
126
127	973.127	6.01194	5908.93	3.11418	79.2083	0	1508.18	21.2356	209.285	0.581842	1.06178	1003.15	9.81555	22.4488	0	1.6966	9.24522	48.7996
128
129
130	1085.59	5.87111	6292.63	4.42486	86.7998	0	1786.06	25.028	253.408	0.833274	1.47883	1644.15	33.9392	40.6747	40.7938	1.58567	15.4841	65.1846
131
132
133
134	922.31	3.77687	5702.02	3.80736	70.2888	0	1590.59	20.1298	208.667	0.523634	1.05142	1315.29	10.3127	22.4642	42.3491	0.952892	9.76102	55.5938
135
136
137	1010.97	3.40377	6262.3	2.86593	75.9202	0	1814.09	21.6989	232.78	0.623046	1.37269	1426.22	14.7086	36.3401	41.6754	1.40469	13.5272	61.2959
138
139
140
141	1303.64	3.05573	5892.88	3	73.7236	0	1756.48	21.1705	217.553	0.602141	1.26705	1458.87	16.8	37.4285	47.2565	0	15.3	63.6921
142
143
144	1615	2.60898	5620.87	2.8	69.9489	0	1898.01	22.3704	227.57	0.532085	1.16928	2012.6	16.3667	28.7824	55.5918	0.321799	13.3	60.0312
145
146
147
148	1479.64	2.18742	4848.84	1.80373	56.4284	0	1978.84	22.5071	213.769	0.867671	0.890529	1145.11	7.03244	27.8521	113.825	0	9.87711	42.7359
149

## Sheet: Biomass
Stage	Time(d)	OD600	Cell dry mass concentration (g L-1)	Correlation coefficient (1 OD600 = g L-1)	Standard deviation
adaptation	15	0.879	0.6214	0.706136	0.091825
adaptation	16	0.78
adaptation	17	0.83
adaptation	18	0.82
adaptation	21	1
stage I	22	0.92
stage I	23	1.06
stage I	24	0.95
stage I	25	1.01
stage I	28	0.88
stage I	31	1.15
stage I	32	1.13
stage I	33	1.32
stage I	34	1.2
stage I	35	1.3
stage I	36	1.2
stage I	37	1.13
stage I	38	1.1
stage I	39	1.12
stage I	40	1.1
stage I	41	1
stage I	42	1
stage I	43	1
stage I	44	1
stage I	45	1	0.5778	0.5778	0.0498999
stage I	46	0.9
stage I	47	0.94
stage I	48	0.87
stage I	49	0.91
stage I	50	0.95
stage I	53	1
stage I	57	0.96
stage I	60	0.91
stage I	64	0.94
transition	67	0.98
transition	71	1.2
transition	74	1.17
transition	78	1.3	0.7748	0.596	0.0507235
transition	81	1.4
transition	85	1.4
transition	88	1.5
transition	92	1.3
transition	95	1.4
stage II	99	1.4
stage II	102	1.5
stage II	106	1.55
stage II	109	1.67	0.9316	0.557844	0.0362813
stage II	113	1.54
stage II	116	1.5
stage II	120	1.69
stage II	123	1.77
stage II	127	1.73
stage II	130	1.47
stage II	134	1.61
stage II	137	1.53
stage II	141	1.68
stage II	144	1.73
stage II	148	1.78	1.0554	0.592921	0.0607754
				averaged correlation coefficient
				1 OD600 = 0.581 g L-1

## Sheet: Community composition
Kingdom	Phylum	Class	Order	Family	Genus	0	1	8	15	22	28	36	43	50	57	64	71	78	85	92	99	102	106	123	130	137	144	148
k__Bacteria	p__Proteobacteria	c__Alphaproteobacteria	o__Rhodospirillales	f__Acetobacteraceae	Acetobacter	0.000612803	0.00259263	0.000188555	0	0	0	0	0	0	0	0	0	0	0	0	0	0	0	0	0	0	0	0
k__Bacteria	p__Actinobacteria	c__Actinobacteria	o__Bifidobacteriales	f__Bifidobacteriaceae	Aeriscardovia	0.000801358	0.000471387	0.104224	0.0951259	0.0274819	0.0105591	0.0127746	0.0113133	0.023098	0.0276704	0.0208824	0.0184312	0.0056095	0.000612803	0	0	0	0	0	0	0	0	0
k__Bacteria	p__Actinobacteria	c__Coriobacteriia	o__Coriobacteriales	f__Coriobacteriaceae	Atopobium	0.00824927	0.0105119	0.0326671	0.00311115	0.0105591	0.0488828	0.0861695	0.0549637	0.0482229	0.0249835	0.0276233	0.0180541	0.0260677	0.022438	0.0296031	0.0185255	0.00971057	0.0043839	0.00348826	0.00311115	0.00480815	0.00466673	0.00659942
k__Bacteria	p__Firmicutes	c__Bacilli	o__Bacillales	f__Bacillaceae	Bacillus	0	0.000754219	0.000565664	0	0	0	0	0	0	0	0	0	0	0	0	0	0	0	0	0	0	0	0
k__Bacteria	p__Actinobacteria	c__Actinobacteria	o__Bifidobacteriales	f__Bifidobacteriaceae	Bifidobacterium	0.391157	0.267701	0.0442632	0.00358254	0.000471387	0	0	0	0	0	0.000188555	0.000329971	0	0	0.000235693	0	0	0	0.000471387	9.42774e-05	0.000282832	0.000235693	0
k__Bacteria	p__Firmicutes	c__Clostridia	o__Clostridiales	f__Family XIII	Clostridiales family XIII UCG 001	0	0	0.00155558	0.00070708	0.00136702	0	0	0	0	0	0	0	0	0	0	0	0	0	0	0	0	0	0
k__Bacteria	p__Firmicutes	c__Clostridia	o__Clostridiales	f__Clostridiaceae 1	Clostridium sensu stricto 12	0	0	0	0	0	0	0	0	0	0	0	0	0	0	0.00240407	0.00461959	0.00193269	0.00975771	0.0254077	0.00777788	0.00923918	0.00806071	0.00188555
k__Bacteria	p__Firmicutes	c__Erysipelotrichia	o__Erysipelotrichales	f__Erysipelotrichaceae	Erysipelotrichaceae UCG 009	0.000329971	0.00150844	0.0164514	0.0178656	0.0157915	0.00725936	0.00221552	0.0124918	0.0103705	0.0138588	0.0115018	0.0190912	0.0101348	0.00551523	0.00428962	0.00617517	0.00193269	0.00876779	0.00433676	0.00296974	0.00598661	0.00287546	0.00108419
k__Bacteria	p__Firmicutes	c__Clostridia	o__Clostridiales	f__Family XIII	Eubacterium nodatum group	0.000565664	0.00254549	0.00311115	0.00843782	0.00461959	0.00773074	0.00334685	0.000471387	0	0	0.00263977	0.00617517	0.0043839	0.0123975	0.0410107	0.0304516	0.00824927	0.0165928	0.0130103	0.0049967	0.0123503	0.0184784	0.0248421
k__Bacteria	p__Firmicutes	c__Clostridia	o__Clostridiales	f__Lachnospiraceae	Lachnospira	0.00254549	0.00339399	0.00362968	0.00141416	0.00311115	0.00221552	0.000518526	0.000188555	0	0	0	0	0.000518526	0.00867352	0.0240879	0.0268219	0.0174885	0.0195154	0.012916	0.00905063	0.010182	0.00952201	0.00744791
k__Bacteria	p__Firmicutes	c__Bacilli	o__Lactobacillales	f__Lactobacillaceae	Lactobacillus	0.0130574	0.0304044	0.218723	0.494579	0.190063	0.15914	0.146271	0.108702	0.137551	0.133638	0.239559	0.118082	0.0760347	0.0593005	0.0911662	0.114123	0.110634	0.10955	0.199915	0.207457	0.195861	0.253842	0.32158
k__Bacteria	p__Actinobacteria	c__Coriobacteriia	o__Coriobacteriales	f__Coriobacteriaceae	Olsenella	0.0433676	0.0433204	0.114028	0.0392194	0.056755	0.0513812	0.0677854	0.0856981	0.0847082	0.0868295	0.122231	0.0655699	0.135382	0.0811728	0.0903177	0.0733007	0.0784388	0.0477515	0.0498256	0.092439	0.0695296	0.0611389	0.099934
k__Bacteria	p__Firmicutes	c__Clostridia	o__Clostridiales	f__Eubacteriaceae	Pseudoramibacter	0.0580749	0.0634958	0.30659	0.207646	0.0436976	0.0127274	0.0671255	0.0533138	0.0673612	0.0722636	0.0969643	0.0387009	0.00282832	0.000329971	0	0	0	0	0	0	0	0	0
k__Bacteria	p__Firmicutes	c__Clostridia	o__Clostridiales	f__Ruminococcaceae	Ruminiclostridium 5	0.000188555	0.00113133	0	0.00433676	0.475441	0.447393	0.383945	0.461346	0.406383	0.403271	0.379891	0.427029	0.304516	0.331432	0.157679	0.194353	0.171019	0.226549	0.257236	0.168191	0.233572	0.175922	0.120298
k__Bacteria	p__Firmicutes	c__Erysipelotrichia	o__Erysipelotrichales	f__Erysipelotrichaceae	Solobacterium	0.00127274	0.00721222	0.0501556	0.0818799	0.0557179	0.0172999	0.0107005	0.00971057	0.0282361	0.0386066	0.0225794	0.0286132	0.0557179	0.0621759	0.0913076	0.0928161	0.0772603	0.0921561	0.0620345	0.177996	0.0708023	0.0971057	0.0793344
k__Bacteria	p__Firmicutes	c__Clostridia	o__Clostridiales	f__Lachnospiraceae	Syntrophococcus	0.000659942	0.000942774	0	0.000235693	0.106015	0.230414	0.217451	0.196144	0.188083	0.191666	0.0712737	0.255963	0.361931	0.410012	0.459932	0.434572	0.520222	0.462666	0.367305	0.322759	0.382295	0.363109	0.331385
k__Bacteria	p__Actinobacteria	c__Coriobacteriia	o__Coriobacteriales	f__Coriobacteriaceae	unclassified Coriobacteriaceae	0.000188555	0	0	0	0	0	4.71387e-05	0	0	0	0.00141416	0	0.00301688	0	0	0.00150844	0.000942774	0	0.00070708	0.000565664	0.00070708	0.00122561	0.00212124
k__Bacteria	p__Firmicutes	c__Erysipelotrichia	o__Erysipelotrichales	f__Erysipelotrichaceae	unclassified Erysipelotrichaceae	0.000471387	0.00386537	0.00108419	0.00254549	0.00122561	0.00164985	0	0.00188555	0.00188555	0.00367682	0	0.00169699	0.000565664	0.00216838	0.00476101	0.00193269	0.000848496	0.0023098	0.00278118	0.00160272	0.00282832	0.0026869	0.00141416
k__Bacteria	p__Firmicutes	c__Clostridia	o__Clostridiales	f__Lachnospiraceae	unclassified Lachnospiraceae	0.474781	0.552984	0.0801829	0.0311587	0.00188555	0.000377109	0	0	0	0.000377109	0	0	0	0	0	0	0	0	0	0	0	0	0
k__Bacteria	p__Actinobacteria	c__Coriobacteriia	o__Coriobacteriales	f__Coriobacteriaceae	uncultured Coriobacteriaceae	0.00311115	0.00716508	0.0215895	0.00810785	0.00556236	0.00296974	0.000848496	0.00372396	0.00381823	0.00315829	0.00150844	0.00179127	0.00372396	0.00377109	0.00311115	0.000801358	0.000565664	0	0.000565664	0.000518526	0.00122561	0.00113133	0.00070708

## Sheet: ASV table
							Sampling day
Kingdom	Phylum	Class	Order	Family	Genus	ASV	0	1	8	15	22	28	36	43	50	57	64	71	78	85	92	99	102	106	123	130	137	144	148
Bacteria	Actinobacteria	Coriobacteriia	Coriobacteriales	Coriobacteriaceae	unclassified Coriobacteriaceae	ASV002	0	0	0	0	0	0	0	0	0	0	0	0	0	0	0	0	1	0	0	0	0	0	0
Bacteria	Firmicutes	Erysipelotrichia	Erysipelotrichales	Erysipelotrichaceae	unclassified Erysipelotrichaceae	ASV003	18	96	1082	1743	1144	367	212	176	603	773	502	641	1198	1333	1874	2011	1667	1951	1321	3782	1532	2017	1683
Bacteria	Firmicutes	Bacilli	Lactobacillales	Lactobacillaceae	Lactobacillus	ASV004	270	517	4548	10468	3959	3304	3111	2234	2913	2722	5082	2382	1573	1194	1844	2360	2364	2247	4190	4350	4175	5279	6790
Bacteria	Firmicutes	Clostridia	Clostridiales	Clostridiaceae 1	Clostridium sensu stricto	ASV005	0	0	0	0	0	0	0	0	0	0	0	0	0	0	49	110	39	209	540	159	189	177	30
Bacteria	Firmicutes	Erysipelotrichia	Erysipelotrichales	Erysipelotrichaceae	Bulleidia	ASV007	5	32	361	392	329	154	49	271	241	315	266	425	239	122	92	120	42	185	103	53	103	71	23
Bacteria	Firmicutes	Clostridia	Clostridiales	Lachnospiraceae	unclassified Lachnospiraceae	ASV008	0	18	0	0	0	0	0	0	0	0	0	0	0	0	0	0	0	0	0	0	0	0	0
Bacteria	Firmicutes	Clostridia	Clostridiales	Ruminococcaceae	Clostridium IV	ASV010	0	0	0	28	3698	3898	2573	3484	3125	3706	2744	3094	1924	2026	556	3305	2236	2114	1313	797	1393	1149	1159
Bacteria	Firmicutes	Clostridia	Clostridiales	Ruminococcaceae	Clostridium IV	ASV011	0	0	0	0	0	0	0	0	4	0	0	0	0	0	0	0	0	0	0	0	0	0	0
Bacteria	Actinobacteria	Actinobacteria	Bifidobacteriales	Bifidobacteriaceae	Aeriscardovia	ASV012	0	0	0	0	0	0	0	0	0	1	0	0	0	0	0	0	0	0	0	0	0	0	0
Bacteria	Firmicutes	Clostridia	Clostridiales	Ruminococcaceae	Clostridium IV	ASV013	0	0	0	0	0	13	0	0	0	0	0	0	0	0	0	0	0	0	0	0	0	0	0
Bacteria	Firmicutes	Bacilli	Lactobacillales	Lactobacillaceae	Lactobacillus	ASV016	0	0	0	3	0	0	0	0	0	0	0	0	0	0	0	0	0	0	0	0	0	0	0
Bacteria	Actinobacteria	Actinobacteria	Bifidobacteriales	Bifidobacteriaceae	Bifidobacterium	ASV017	0	6	0	0	0	0	0	0	0	0	0	0	0	0	0	0	0	0	0	0	0	0	0
Bacteria	Firmicutes	Clostridia	Clostridiales	Lachnospiraceae	unclassified Lachnospiraceae	ASV018	10049	11775	1668	679	36	8	0	0	0	0	0	0	0	0	0	0	0	0	0	0	0	0	0
Bacteria	Proteobacteria	Alphaproteobacteria	Rhizobiales	Phyllobacteriaceae	Aquamicrobium	ASV019	0	0	8	0	0	0	0	0	0	0	0	0	0	0	0	0	0	0	0	0	0	0	0
Bacteria	Firmicutes	Erysipelotrichia	Erysipelotrichales	Erysipelotrichaceae	Bulleidia	ASV021	14	63	0	0	0	0	0	0	0	0	0	0	0	0	0	0	0	0	0	0	0	0	0
Bacteria	Firmicutes	Bacilli	Lactobacillales	Lactobacillaceae	Lactobacillus	ASV022	0	0	0	0	0	0	0	0	0	2	0	0	0	0	0	0	0	0	0	0	0	0	0
Bacteria	Actinobacteria	Coriobacteriia	Coriobacteriales	Coriobacteriaceae	Olsenella	ASV023	0	0	0	0	0	0	0	0	0	7	0	0	0	6	0	0	0	0	0	0	0	0	0
Bacteria	Firmicutes	Erysipelotrichia	Erysipelotrichales	Erysipelotrichaceae	unclassified Erysipelotrichaceae	ASV024	0	0	0	0	0	0	0	0	0	0	0	0	0	5	0	2	0	0	0	0	0	0	0
Bacteria	Firmicutes	Clostridia	Clostridiales	Eubacteriaceae	Pseudoramibacter	ASV026	0	0	0	0	0	0	0	0	2	0	0	0	0	0	0	0	0	0	0	0	0	0	0
Bacteria	Firmicutes	Bacilli	Lactobacillales	Lactobacillaceae	Lactobacillus	ASV030	0	0	0	0	0	0	0	0	5	0	0	0	0	0	0	0	0	0	0	0	0	0	0
Bacteria	Firmicutes	Bacilli	Lactobacillales	Lactobacillaceae	Lactobacillus	ASV031	0	0	0	0	0	0	0	0	0	0	0	11	0	0	0	0	0	0	0	0	0	0	0
Bacteria	Actinobacteria	Coriobacteriia	Coriobacteriales	Coriobacteriaceae	Olsenella	ASV033	0	0	0	0	0	0	0	0	0	0	0	0	0	0	3	0	0	0	0	0	0	0	0
Bacteria	Firmicutes	Clostridia	Clostridiales	Ruminococcaceae	Clostridium IV	ASV034	0	0	0	0	0	0	0	5	3	0	0	0	0	0	0	0	0	0	0	0	0	0	0
Bacteria	Firmicutes	Bacilli	Bacillales	Bacillaceae	Bacillus	ASV035	0	15	9	0	0	0	0	0	0	0	0	0	0	0	0	0	0	0	0	0	0	0	0
Bacteria	Actinobacteria	Coriobacteriia	Coriobacteriales	Coriobacteriaceae	Slackia	ASV036	5	0	0	0	0	0	0	0	0	0	39	0	61	0	0	0	7	0	0	17	0	4	32
Bacteria	Actinobacteria	Coriobacteriia	Coriobacteriales	Coriobacteriaceae	Olsenella	ASV037	141	149	487	61	233	1037	1849	1181	979	503	552	411	510	435	611	392	216	93	71	72	100	93	125
Bacteria	Firmicutes	Clostridia	Clostridiales	Lachnospiraceae	Syntrophococcus	ASV038	0	0	0	0	0	0	0	0	0	0	0	0	0	26	0	0	0	0	0	0	0	0	0
Bacteria	Firmicutes	Bacilli	Lactobacillales	Lactobacillaceae	Lactobacillus	ASV040	0	0	0	11	0	0	0	0	0	0	0	0	0	0	0	0	0	0	0	0	0	0	0
Bacteria	Actinobacteria	Coriobacteriia	Coriobacteriales	Coriobacteriaceae	Olsenella	ASV041	11	0	215	640	54	139	250	134	243	252	171	0	88	49	68	85	175	83	43	53	75	48	61
Bacteria	Firmicutes	Clostridia	Clostridiales	Eubacteriaceae	Eubacterium	ASV042	18	56	68	174	100	164	67	13	0	0	63	147	80	278	848	621	160	352	272	89	258	386	524
Bacteria	Proteobacteria	Betaproteobacteria	Neisseriales	Neisseriaceae	Microvirgula	ASV043	0	0	4	0	0	0	0	0	0	0	0	0	0	0	0	0	0	0	0	0	0	0	0
Bacteria	Actinobacteria	Coriobacteriia	Coriobacteriales	Coriobacteriaceae	unclassified Coriobacteriaceae	ASV045	1	0	0	0	0	0	1	0	0	0	0	0	7	0	0	37	12	0	14	8	13	18	21
Bacteria	Firmicutes	Clostridia	Clostridiales	Lachnospiraceae	Syntrophococcus	ASV046	0	0	0	0	0	0	0	0	1	0	0	0	0	0	7	12	0	14	9	0	7	0	0
Bacteria	Actinobacteria	Coriobacteriia	Coriobacteriales	Coriobacteriaceae	Olsenella	ASV047	0	0	0	0	0	0	0	11	0	0	0	0	0	0	0	0	0	0	0	0	0	0	0
Bacteria	Firmicutes	Bacilli	Bacillales	Planococcaceae	Rummeliibacillus	ASV048	0	0	10	0	0	0	0	0	0	0	0	0	0	0	0	0	0	0	0	0	0	0	0
Bacteria	Firmicutes	Clostridia	Clostridiales	Lachnospiraceae	Syntrophococcus	ASV049	0	0	0	0	0	0	0	0	0	0	0	0	0	0	0	0	0	0	0	0	0	2	0
Bacteria	Firmicutes	Clostridia	Clostridiales	Clostridiales_Incertae Sedis XIII	unclassified Clostridiales	ASV050	0	0	33	14	30	0	0	0	0	0	0	0	0	0	0	0	0	0	0	0	0	0	0
Bacteria	Firmicutes	Clostridia	Clostridiales	Lachnospiraceae	Lachnospiracea_incertae_sedis	ASV051	52	72	71	33	61	47	9	6	0	0	0	0	10	181	489	566	341	413	258	226	235	202	153
Bacteria	Actinobacteria	Coriobacteriia	Coriobacteriales	Coriobacteriaceae	unclassified Coriobacteriaceae	ASV052	80	147	437	150	110	63	18	84	79	66	25	44	27	0	0	0	0	0	0	0	0	0	0
Bacteria	Firmicutes	Clostridia	Clostridiales	Ruminococcaceae	unclassified Ruminococcaceae	ASV053	0	0	0	0	0	0	0	0	0	0	0	0	0	0	0	0	0	0	0	0	13	0	0
Bacteria	Actinobacteria	Coriobacteriia	Coriobacteriales	Coriobacteriaceae	Olsenella	ASV056	71	99	2107	53	567	149	80	32	14	12	109	169	518	465	753	705	927	400	623	1660	1098	988	1846
Bacteria	Actinobacteria	Coriobacteriia	Coriobacteriales	Coriobacteriaceae	Olsenella	ASV057	883	855	158	80	599	802	1099	1585	1553	1583	2335	1175	2295	1190	1120	812	583	531	376	256	267	273	276
Bacteria	Firmicutes	Clostridia	Clostridiales	Lachnospiraceae	Syntrophococcus	ASV058	0	0	0	0	0	0	0	0	0	8	0	0	0	0	0	0	0	0	0	0	0	0	0
Bacteria	Actinobacteria	Coriobacteriia	Coriobacteriales	Coriobacteriaceae	unclassified Coriobacteriaceae	ASV059	26	57	205	0	0	0	0	0	0	0	0	0	0	0	0	0	0	0	0	0	0	0	0
Bacteria	Firmicutes	Clostridia	Clostridiales	Lachnospiraceae	Syntrophococcus	ASV060	3	11	0	5	487	406	230	117	22	0	0	0	240	346	459	493	280	349	252	214	245	204	125
Bacteria	Firmicutes	Clostridia	Clostridiales	Eubacteriaceae	Pseudoramibacter	ASV061	0	0	0	0	6	0	0	0	0	0	0	0	0	0	0	0	0	0	0	0	0	0	0
Bacteria	Actinobacteria	Actinobacteria	Bifidobacteriales	Bifidobacteriaceae	Aeriscardovia	ASV062	0	0	0	0	0	0	7	0	0	0	0	0	0	0	0	0	0	0	0	0	0	0	0
Bacteria	Firmicutes	Bacilli	Lactobacillales	Lactobacillaceae	Lactobacillus	ASV063	0	0	0	0	0	0	0	0	0	0	0	0	0	0	2	0	0	0	0	0	0	0	0
Bacteria	Firmicutes	Clostridia	Clostridiales	Ruminococcaceae	Clostridium IV	ASV064	0	0	0	0	0	0	0	0	0	0	0	0	0	0	0	0	0	0	0	0	0	0	7
Bacteria	Firmicutes	Erysipelotrichia	Erysipelotrichales	Erysipelotrichaceae	unclassified Erysipelotrichaceae	ASV067	0	0	0	0	4	0	0	0	0	0	0	0	0	0	0	0	0	0	0	0	0	0	0
Bacteria	Actinobacteria	Actinobacteria	Bifidobacteriales	Bifidobacteriaceae	Bifidobacterium	ASV069	8290	5634	949	68	12	0	0	0	0	0	5	7	0	0	2	0	0	0	8	4	6	3	0
Bacteria	Actinobacteria	Actinobacteria	Bifidobacteriales	Bifidobacteriaceae	Aeriscardovia	ASV070	0	0	0	0	0	0	0	0	2	0	0	0	0	0	0	0	0	0	0	0	0	0	0
Bacteria	Firmicutes	Clostridia	Clostridiales	Eubacteriaceae	Pseudoramibacter	ASV071	1214	1322	6560	4280	941	270	1402	1096	1441	1497	2032	804	61	5	0	0	0	0	0	0	0	0	0
Bacteria	Firmicutes	Clostridia	Clostridiales	Ruminococcaceae	Clostridium IV	ASV072	0	0	0	0	0	0	0	2	0	0	0	0	0	0	0	0	0	0	0	0	0	0	0
Bacteria	Firmicutes	Clostridia	Clostridiales	Eubacteriaceae	Pseudoramibacter	ASV074	0	0	5	0	0	0	0	0	0	0	0	0	0	0	0	0	0	0	0	0	0	0	0
Bacteria	Actinobacteria	Coriobacteriia	Coriobacteriales	Coriobacteriaceae	unclassified Coriobacteriaceae	ASV075	0	0	0	8	0	0	7	4	18	15	12	0	29	27	0	0	0	0	0	0	0	0	0
Bacteria	Firmicutes	Erysipelotrichia	Erysipelotrichales	Erysipelotrichaceae	Bulleidia	ASV076	8	82	18	64	23	35	0	40	45	80	0	41	16	56	89	48	11	49	48	21	71	53	33
Bacteria	Firmicutes	Clostridia	Clostridiales	Ruminococcaceae	Clostridium IV	ASV079	0	0	0	0	0	0	0	0	0	0	0	0	0	0	23	92	102	380	1079	807	1310	1131	597
Bacteria	Firmicutes	Clostridia	Clostridiales	Lachnospiraceae	Syntrophococcus	ASV081	0	0	0	0	0	0	0	0	0	0	0	0	0	7	0	0	0	0	0	0	0	0	0
Bacteria	Firmicutes	Bacilli	Lactobacillales	Lactobacillaceae	Lactobacillus	ASV082	24	100	42	67	62	72	27	28	42	85	53	92	42	42	83	76	30	79	42	14	43	106	29
Bacteria	Firmicutes	Clostridia	Clostridiales	Lachnospiraceae	Syntrophococcus	ASV084	3	15	0	0	1764	4482	4386	4037	3911	4057	1526	5417	7492	8365	9349	8642	10778	9453	7606	6672	7885	7505	6927
Bacteria	Firmicutes	Erysipelotrichia	Erysipelotrichales	Erysipelotrichaceae	Bulleidia	ASV085	0	0	0	0	0	0	4	0	0	0	0	0	0	0	0	0	0	0	0	0	0	0	0
Bacteria	Firmicutes	Clostridia	Clostridiales	Ruminococcaceae	Clostridium IV	ASV086	4	31	0	57	6405	5580	5555	6461	5506	4944	5256	5968	4623	4971	2821	703	1231	2312	3034	1946	2174	1483	757
Bacteria	Actinobacteria	Actinobacteria	Bifidobacteriales	Bifidobacteriaceae	Aeriscardovia	ASV087	7	13	2050	1881	577	218	73	119	374	472	369	286	73	12	0	0	0	0	0	0	0	0	0
Bacteria	Firmicutes	Clostridia	Clostridiales	Eubacteriaceae	Eubacterium	ASV088	0	0	0	0	0	0	0	0	0	0	0	0	0	0	9	0	0	0	0	0	0	0	0
Bacteria	Actinobacteria	Coriobacteriia	Coriobacteriales	Coriobacteriaceae	unclassified Coriobacteriaceae	ASV089	4	0	19	9	13	0	5	0	0	0	8	8	65	73	59	22	12	0	12	14	22	22	16
Bacteria	Proteobacteria	Alphaproteobacteria	Rhodospirillales	Acetobacteraceae	Acetobacter	ASV090	9	49	3	0	0	0	0	0	0	0	0	0	0	0	0	0	0	0	0	0	0	0	0
Bacteria	Actinobacteria	Coriobacteriia	Coriobacteriales	Coriobacteriaceae	unclassified Coriobacteriaceae	ASV093	0	0	0	5	0	0	6	0	0	0	0	0	0	0	0	0	0	0	0	0	0	0	0
Bacteria	Firmicutes	Bacilli	Lactobacillales	Lactobacillaceae	Lactobacillus	ASV094	0	0	0	0	0	0	0	0	0	0	0	0	0	0	4	0	0	0	0	0	0	0	0
Bacteria	Actinobacteria	Actinobacteria	Bifidobacteriales	Bifidobacteriaceae	Aeriscardovia	ASV095	4	0	97	241	0	6	194	94	88	114	65	92	43	0	0	0	0	0	0	0	0	0	0
